# Supplementary material for: West Nile Virus Seroprevalence in Wild Birds and Equines in Madrid Province, Spain
Source: Vet Sci. 2024 Jun 7;11(6):259. doi: 10.3390/vetsci11060259 (PMC11209238; doi:10.3390/vetsci11060259)
Supplement: Supplementary file 1 [file vetsci-11-00259-s001.zip]

Archive with 1 entries (1 files):
- vetsci-3004194-supplementary.pdf
